# Supplementary material for: Disorders of Gut Microbiota and Plasma Metabolic Profiles May Be Associated with Lymph Node Tuberculosis
Source: Microorganisms. 2025 Jun 23;13(7):1456. doi: 10.3390/microorganisms13071456 (PMC12298930; doi:10.3390/microorganisms13071456)
Supplement: Supplementary file 1 [file microorganisms-13-01456-s001.zip]

Archive with 1 entries (1 files):
- microorganisms-3653625-supplementary.pdf
